# Supplementary material for: Eosinophil‐derived IL‐4 is necessary to establish the inflammatory structure in innate inflammation
Source: EMBO Mol Med. 2022 Dec 21;15(2):e16796. doi: 10.15252/emmm.202216796 (PMC9906331; doi:10.15252/emmm.202216796)
Supplement: Supplementary file 3 — Source Data for Expanded View and Appendix [file EMMM-15-e16796-s010.zip]

Archive with 41 entries (24 files):
- Source Data/
- Source Data/Supplement Figure 5/
- Source Data/Supplement Figure 5/5A/
- Source Data/Supplement Figure 5/5A/24h/
- Source Data/Supplement Figure 5/5A/24h/CD11c_CD206.tif
- Source Data/Supplement Figure 5/5A/24h/Zymosan.tif
- Source Data/Supplement Figure 5/5A/48h/
- Source Data/Supplement Figure 5/5A/48h/CD11c_CD206.tif
- Source Data/Supplement Figure 5/5A/48h/Zymosan.tif
- Source Data/Supplement Figure 5/5A/4h/
- Source Data/Supplement Figure 5/5A/4h/CD11c.tif
- Source Data/Supplement Figure 5/5A/4h/Zymosan.tif
- Source Data/Supplement Figure 5/5A/72h/
- Source Data/Supplement Figure 5/5A/72h/CD11c_CD206.tif
- Source Data/Supplement Figure 5/5A/72h/Zymosan.tif
- Source Data/Supplement Figure 5/5A/8h/
- Source Data/Supplement Figure 5/5A/8h/CD11c.tif
- Source Data/Supplement Figure 5/5A/8h/Zymosan.tif
- Source Data/Supplement Figure 5/5B/
- Source Data/Supplement Figure 5/5B/24h/
- Source Data/Supplement Figure 5/5B/24h/Siglec F_CD206.tif
- Source Data/Supplement Figure 5/5B/24h/SiglecF_CD86.tif
- Source Data/Supplement Figure 5/5B/48h/
- Source Data/Supplement Figure 5/5B/48h/Siglec F_CD206.tif
- Source Data/Supplement Figure 5/5B/48h/Siglec F_CD86.tif
- Source Data/Supplement Figure 5/5B/4h/
- Source Data/Supplement Figure 5/5B/4h/SiglecF_CD206.tif
- Source Data/Supplement Figure 5/5B/4h/SiglecF_CD86.tif
- Source Data/Supplement Figure 5/5B/72h/
- Source Data/Supplement Figure 5/5B/72h/Siglec F_CD206.tif
- Source Data/Supplement Figure 5/5B/72h/Siglec F_CD86.tif
- Source Data/Supplement Figure 5/5B/8h/
- Source Data/Supplement Figure 5/5B/8h/SiglecF_CD206.tif
- Source Data/Supplement Figure 5/5B/8h/SiglecF_CD86.tif
- Source Data/Supplement Figure 6/
- Source Data/Supplement Figure 6/Eosinophil number .xlsx
- Source Data/Supplement Figure 7/
- Source Data/Supplement Figure 7/12 levels .xlsx
- Source Data/Supplement Figure 7/IL1a levels .xlsx
- Source Data/Supplement Figure 8/
- Source Data/Supplement Figure 8/Neutrophils count.xlsx
