# Supplementary material for: Eosinophil‐derived IL‐4 is necessary to establish the inflammatory structure in innate inflammation
Source: EMBO Mol Med. 2022 Dec 21;15(2):e16796. doi: 10.15252/emmm.202216796 (PMC9906331; doi:10.15252/emmm.202216796)
Supplement: Supplementary file 3 — Source Data for Expanded View and Appendix [file EMMM-15-e16796-s010.zip › Source Data/Supplement Figure 6/Eosinophil number .xlsx]

## Sheet: Tabelle1
	With Depletion Antibody				Without Depletion Antibody
	2.87	3.3	2.64	3.71	2.92	2.76	4.17	3.33
