# Supplementary material for: Eosinophil‐derived IL‐4 is necessary to establish the inflammatory structure in innate inflammation
Source: EMBO Mol Med. 2022 Dec 21;15(2):e16796. doi: 10.15252/emmm.202216796 (PMC9906331; doi:10.15252/emmm.202216796)
Supplement: Supplementary file 3 — Source Data for Expanded View and Appendix [file EMMM-15-e16796-s010.zip › Source Data/Supplement Figure 7/12 levels .xlsx]

## Sheet: Tabelle1
	Control						Anti-Siglec F
naive	7.91	7.09	5.6	9.5	9.71	10.94	9.49	6.88	7.38	8.67	8.28	6.57
8h	12.81	20.25	14.69	15.72	16.62	20.16	17.78	19.02	18.46	15.49	17.94	14.68
24h	16.63	20.24	14.4	14.74	18.84	18.71	14.42	18.6	17.04	21.79	18.9	20.32
