# Supplementary material for: Eosinophil‐derived IL‐4 is necessary to establish the inflammatory structure in innate inflammation
Source: EMBO Mol Med. 2022 Dec 21;15(2):e16796. doi: 10.15252/emmm.202216796 (PMC9906331; doi:10.15252/emmm.202216796)
Supplement: Supplementary file 5 — Source Data for Figure 1 [file EMMM-15-e16796-s009.zip]

Archive with 35 entries (22 files):
- EMMM202216796-sup-0004-SDataFig1/1A/
- EMMM202216796-sup-0004-SDataFig1/1A/24h/
- EMMM202216796-sup-0004-SDataFig1/1A/24h/CD206_CD86.tif
- EMMM202216796-sup-0004-SDataFig1/1A/24h/F4-80.tif
- EMMM202216796-sup-0004-SDataFig1/1A/24h/Zymosan.tif
- EMMM202216796-sup-0004-SDataFig1/1A/48h/
- EMMM202216796-sup-0004-SDataFig1/1A/48h/CD206_CD86.tif
- EMMM202216796-sup-0004-SDataFig1/1A/48h/F4-80.tif
- EMMM202216796-sup-0004-SDataFig1/1A/48h/Zymosan.tif
- EMMM202216796-sup-0004-SDataFig1/1A/72h/
- EMMM202216796-sup-0004-SDataFig1/1A/72h/CD206_CD86.tif
- EMMM202216796-sup-0004-SDataFig1/1A/72h/F4-80.tif
- EMMM202216796-sup-0004-SDataFig1/1A/72h/Zymosan.tif
- EMMM202216796-sup-0004-SDataFig1/1A/8h/
- EMMM202216796-sup-0004-SDataFig1/1A/8h/CD206_CD86.tif
- EMMM202216796-sup-0004-SDataFig1/1A/8h/F4-80.tif
- EMMM202216796-sup-0004-SDataFig1/1A/8h/Zymosan.tif
- EMMM202216796-sup-0004-SDataFig1/1A/naive/
- EMMM202216796-sup-0004-SDataFig1/1A/naive/CD206_CD86.tif
- EMMM202216796-sup-0004-SDataFig1/1A/naive/F4-80.tif
- EMMM202216796-sup-0004-SDataFig1/1A/naive/Zymosan.tif
- EMMM202216796-sup-0004-SDataFig1/1B/
- EMMM202216796-sup-0004-SDataFig1/1B/F4-80+ Image quantif..xlsx
- EMMM202216796-sup-0004-SDataFig1/1C/
- EMMM202216796-sup-0004-SDataFig1/1C/CD86+CD206+ Image quantif.xlsx
- EMMM202216796-sup-0004-SDataFig1/1D/
- EMMM202216796-sup-0004-SDataFig1/1D/CD206+ CD86-, CD86+CD206- Image quantif.xlsx
- EMMM202216796-sup-0004-SDataFig1/1E/
- EMMM202216796-sup-0004-SDataFig1/1E/F4-80+ Flow Cytometry values.xlsx
- EMMM202216796-sup-0004-SDataFig1/1F/
- EMMM202216796-sup-0004-SDataFig1/1F/CD86+CD206+ Flow Cytometry values.xlsx
- EMMM202216796-sup-0004-SDataFig1/1G/
- EMMM202216796-sup-0004-SDataFig1/1G/CD206+ CD86- Flow Cytometry values.xlsx
- EMMM202216796-sup-0004-SDataFig1/1H/
- EMMM202216796-sup-0004-SDataFig1/1H/CD86 CD206- Flow Cytometry values.xlsx
