# Supplementary material for: Eosinophil‐derived IL‐4 is necessary to establish the inflammatory structure in innate inflammation
Source: EMBO Mol Med. 2022 Dec 21;15(2):e16796. doi: 10.15252/emmm.202216796 (PMC9906331; doi:10.15252/emmm.202216796)
Supplement: Supplementary file 5 — Source Data for Figure 1 [file EMMM-15-e16796-s009.zip › EMMM202216796-sup-0004-SDataFig1/1B/F4-80+ Image quantif..xlsx]

## Sheet: Tabelle1
Time point	Animal 1	Animal 2	Animal 3	Animal 4	Animal 5
naive	20.12	23.65	25.78	19.63	16.54
8h	22.36	15.78	13.25	16.98	13.66
24h	25.95	26.87	18.8	21.26	20.96
48h	29.41	38.4	21.65	37.9	30.56
72h	19.41	16.83	15.21	19.55	21.32
