# Supplementary material for: Eosinophil‐derived IL‐4 is necessary to establish the inflammatory structure in innate inflammation
Source: EMBO Mol Med. 2022 Dec 21;15(2):e16796. doi: 10.15252/emmm.202216796 (PMC9906331; doi:10.15252/emmm.202216796)
Supplement: Supplementary file 5 — Source Data for Figure 1 [file EMMM-15-e16796-s009.zip › EMMM202216796-sup-0004-SDataFig1/1C/CD86+CD206+ Image quantif.xlsx]

## Sheet: Tabelle1
Time point	Animal 1	Animal 2	Animal 3	Animal 4	Animal 5
naive	59.88	52.31	55.44	58.93	52.37
8h	10.78	12.63	8.99	11.33	8.96
24h	3.79	4.54	3.24	2.89	5.96
48h	0	0	0	0	0
72h	0	0	0	0	0
