# Supplementary material for: Eosinophil‐derived IL‐4 is necessary to establish the inflammatory structure in innate inflammation
Source: EMBO Mol Med. 2022 Dec 21;15(2):e16796. doi: 10.15252/emmm.202216796 (PMC9906331; doi:10.15252/emmm.202216796)
Supplement: Supplementary file 5 — Source Data for Figure 1 [file EMMM-15-e16796-s009.zip › EMMM202216796-sup-0004-SDataFig1/1D/CD206+ CD86-, CD86+CD206- Image quantif.xlsx]

## Sheet: Tabelle1
Time point	Animal 1		Animal 2		Animal 3		Animal 4		Animal 5
	CD206+ CD86-	CD86+ CD206-	CD206+ CD86-	CD86+ CD206-	CD206+ CD86-	CD86+ CD206-	CD206+ CD86-	CD86+ CD206-	CD206+ CD86-	CD86+ CD206-
naive	0	6.9	0	3.25	0	1.96	0	4.56	0	3.94
8h	0	8.56	0	10.39	0	7.93	0	12.89	0	12.36
24h	10.4714	10.46	18.2192	16.26	14.3826	12.15	13.0026	15.7	11.47	19.6
48h	23.97	8.23	22.59	15.81	16.93	14.72	19.85	10.2	20.39	14.9
72h	18.87	6.93	16.32	7.98	14.56	10.53	21.59	12.63	17.22	5.21
