# Supplementary material for: Eosinophil‐derived IL‐4 is necessary to establish the inflammatory structure in innate inflammation
Source: EMBO Mol Med. 2022 Dec 21;15(2):e16796. doi: 10.15252/emmm.202216796 (PMC9906331; doi:10.15252/emmm.202216796)
Supplement: Supplementary file 5 — Source Data for Figure 1 [file EMMM-15-e16796-s009.zip › EMMM202216796-sup-0004-SDataFig1/1E/F4-80+ Flow Cytometry values.xlsx]

## Sheet: Tabelle1
Time point	Animal 1	Animal 2	Animal 3	Animal 4	Animal 5	Animal 6	Animal 7	Animal 8
naive	30.9	34	42	21.9	26.9	28.8	26.2	20
8h	59.3	54	63.9	32.2	55.1	43.5	48.6	30
24h	70.5	68.4	66.6	64	58.4	63.4	60	57
48h	40	34.1	53.7	52.5	37.3	37.3	50.4	33.8
