# Supplementary material for: Eosinophil‐derived IL‐4 is necessary to establish the inflammatory structure in innate inflammation
Source: EMBO Mol Med. 2022 Dec 21;15(2):e16796. doi: 10.15252/emmm.202216796 (PMC9906331; doi:10.15252/emmm.202216796)
Supplement: Supplementary file 5 — Source Data for Figure 1 [file EMMM-15-e16796-s009.zip › EMMM202216796-sup-0004-SDataFig1/1F/CD86+CD206+ Flow Cytometry values.xlsx]

## Sheet: Tabelle1
Time point	Animal 1	Animal 2	Animal 3	Animal 4	Animal 5	Animal 6	Animal 7	Animal 8
naive	55.8	72.8	68.2	50.7	60.53	43.45	58.39	55.63
8h	73.8129	75.9398	73.7971	54.0721	68.5241	46.7792	73.6503	58.7691
24h	21.3483	24.2868	24.5776	26.9893	21.1597	19.305	27.027	37.2162
48h	10.8853	8.3045	8.54701	18.0672	12.0811	11.1597	29.4872	38.1387
