# Supplementary material for: Eosinophil‐derived IL‐4 is necessary to establish the inflammatory structure in innate inflammation
Source: EMBO Mol Med. 2022 Dec 21;15(2):e16796. doi: 10.15252/emmm.202216796 (PMC9906331; doi:10.15252/emmm.202216796)
Supplement: Supplementary file 5 — Source Data for Figure 1 [file EMMM-15-e16796-s009.zip › EMMM202216796-sup-0004-SDataFig1/1G/CD206+ CD86- Flow Cytometry values.xlsx]

## Sheet: Tabelle1
Time point	Animal 1	Animal 2	Animal 3	Animal 4	Animal 5	Animal 6	Animal 7	Animal 8
naive	3.75	3.6	3.79	7.28	8.79	10.98	9.85	12.31
8h	5.20907	8.35068	8.58106	7.6597	11.1787	13.6961	8.23659	12.0777
24h	21.3483	24.2868	24.5776	26.9893	21.1597	19.305	27.027	27.2162
48h	33.0914	30.7958	44.302	43.0672	48.9594	51.4223	37.8895	39.854
