# Supplementary material for: Eosinophil‐derived IL‐4 is necessary to establish the inflammatory structure in innate inflammation
Source: EMBO Mol Med. 2022 Dec 21;15(2):e16796. doi: 10.15252/emmm.202216796 (PMC9906331; doi:10.15252/emmm.202216796)
Supplement: Supplementary file 5 — Source Data for Figure 1 [file EMMM-15-e16796-s009.zip › EMMM202216796-sup-0004-SDataFig1/1H/CD86 CD206- Flow Cytometry values.xlsx]

## Sheet: Tabelle1
Time point	Animal 1	Animal 2	Animal 3	Animal 4	Animal 5	Animal 6	Animal 7	Animal 8
naive	4.83	4.16	4.87	10.9	5.2	11.1	13.4	7.65
8h	20.978	15.7096	17.6218	38.2682	20.2972	39.5247	18.1131	29.1532
24h	57.4532	47.5713	54.3011	48.7285	53.001	55.2124	44.2728	54.4323
48h	46.0232	50.8997	47.151	38.8655	38.9594	37.4179	52.6233	52.0073
