# Supplementary material for: Eosinophil‐derived IL‐4 is necessary to establish the inflammatory structure in innate inflammation
Source: EMBO Mol Med. 2022 Dec 21;15(2):e16796. doi: 10.15252/emmm.202216796 (PMC9906331; doi:10.15252/emmm.202216796)
Supplement: Supplementary file 6 — Source Data for Figure 2 [file EMMM-15-e16796-s011.zip › EMMM202216796-sup-0005-SDataFig2/2A/Frequency of different immune cell types.xlsx]

## Sheet: Tabelle1
	Cell type	Animal 1	Animal 2	Animal 3	Animal 4	Animal 5
	Macrophages	20.96	15.82	19.66	21.54	30.55
	Neutrophils	7.69	7.24	5.93	8.97	8.11
	Eosinophils	6.89	5.78	5.64	6.79	4.22
	Dendritic cells	4.8	3.96	6.21	6.13	4.59
	Mast cells	0.67	1.39	0.95	2.34	1.02
	ILCs	0	0	0	0	0
	NK cells	0	0	0	0	0
	NK-like cells	0	0	0	0	0
	T cells	0	0	0	0	0
	B cells	0	0	0	0	0
