# Supplementary material for: Eosinophil‐derived IL‐4 is necessary to establish the inflammatory structure in innate inflammation
Source: EMBO Mol Med. 2022 Dec 21;15(2):e16796. doi: 10.15252/emmm.202216796 (PMC9906331; doi:10.15252/emmm.202216796)
Supplement: Supplementary file 7 — Source Data for Figure 3 [file EMMM-15-e16796-s006.zip]

Archive with 12 entries (7 files):
- EMMM202216796-sup-0006-SDataFig3/3C/
- EMMM202216796-sup-0006-SDataFig3/3C/IL4.tiff
- EMMM202216796-sup-0006-SDataFig3/3C/Siglec_F.tiff
- EMMM202216796-sup-0006-SDataFig3/3D/
- EMMM202216796-sup-0006-SDataFig3/3D/IL4.tiff
- EMMM202216796-sup-0006-SDataFig3/3D/SiglecF.tif
- EMMM202216796-sup-0006-SDataFig3/3E/
- EMMM202216796-sup-0006-SDataFig3/3E/Eosinophils with IL4 number 4h.xlsx
- EMMM202216796-sup-0006-SDataFig3/3F/
- EMMM202216796-sup-0006-SDataFig3/3F/Eosinophils with IL4 number 24h.xlsx
- EMMM202216796-sup-0006-SDataFig3/3G/
- EMMM202216796-sup-0006-SDataFig3/3G/Eosinophils number Flow Cytometry values.xlsx
