# Supplementary material for: Eosinophil‐derived IL‐4 is necessary to establish the inflammatory structure in innate inflammation
Source: EMBO Mol Med. 2022 Dec 21;15(2):e16796. doi: 10.15252/emmm.202216796 (PMC9906331; doi:10.15252/emmm.202216796)
Supplement: Supplementary file 7 — Source Data for Figure 3 [file EMMM-15-e16796-s006.zip › EMMM202216796-sup-0006-SDataFig3/3E/Eosinophils with IL4 number 4h.xlsx]

## Sheet: Tabelle1
	Core					Non-Core
	56.16	48.34	50.72	52.96	55.89	71.43	75.66	77.93	67.25	70.02
