# Supplementary material for: Eosinophil‐derived IL‐4 is necessary to establish the inflammatory structure in innate inflammation
Source: EMBO Mol Med. 2022 Dec 21;15(2):e16796. doi: 10.15252/emmm.202216796 (PMC9906331; doi:10.15252/emmm.202216796)
Supplement: Supplementary file 7 — Source Data for Figure 3 [file EMMM-15-e16796-s006.zip › EMMM202216796-sup-0006-SDataFig3/3F/Eosinophils with IL4 number 24h.xlsx]

## Sheet: Tabelle1
	Core					PI					AI
	0	0	0	0	0	26.47	20.93	21.338	31.52	29.57	59.09	61.32	55.41	63.69	51.47
