# Supplementary material for: Eosinophil‐derived IL‐4 is necessary to establish the inflammatory structure in innate inflammation
Source: EMBO Mol Med. 2022 Dec 21;15(2):e16796. doi: 10.15252/emmm.202216796 (PMC9906331; doi:10.15252/emmm.202216796)
Supplement: Supplementary file 7 — Source Data for Figure 3 [file EMMM-15-e16796-s006.zip › EMMM202216796-sup-0006-SDataFig3/3G/Eosinophils number Flow Cytometry values.xlsx]

## Sheet: Tabelle1
Time point	Animal 1	Animal 2	Animal 3	Animal 4	Animal 5
naive	2.56	1.134	0.9963	1.46346	1.789
8h	12.53	10.89	12.33	9.89	13.68
24h	10.46	9.53	8	10.74	9.03
48h	6.66	5.89	6.32	6.98	7.23
