# Supplementary material for: Eosinophil‐derived IL‐4 is necessary to establish the inflammatory structure in innate inflammation
Source: EMBO Mol Med. 2022 Dec 21;15(2):e16796. doi: 10.15252/emmm.202216796 (PMC9906331; doi:10.15252/emmm.202216796)
Supplement: Supplementary file 8 — Source Data for Figure 4 [file EMMM-15-e16796-s013.zip]

Archive with 10 entries (5 files):
- EMMM202216796-sup-0007-SDataFig4/4B/
- EMMM202216796-sup-0007-SDataFig4/4B/N of eosinophils in blood.xlsx
- EMMM202216796-sup-0007-SDataFig4/4C/
- EMMM202216796-sup-0007-SDataFig4/4C/N of eosinophils in paw.xlsx
- EMMM202216796-sup-0007-SDataFig4/4D/
- EMMM202216796-sup-0007-SDataFig4/4D/paw volume .xlsx
- EMMM202216796-sup-0007-SDataFig4/4E/
- EMMM202216796-sup-0007-SDataFig4/4E/Mechanical hypersensitivity .xlsx
- EMMM202216796-sup-0007-SDataFig4/4F/
- EMMM202216796-sup-0007-SDataFig4/4F/Therman hypersensitivity .xlsx
