# Supplementary material for: Eosinophil‐derived IL‐4 is necessary to establish the inflammatory structure in innate inflammation
Source: EMBO Mol Med. 2022 Dec 21;15(2):e16796. doi: 10.15252/emmm.202216796 (PMC9906331; doi:10.15252/emmm.202216796)
Supplement: Supplementary file 8 — Source Data for Figure 4 [file EMMM-15-e16796-s013.zip › EMMM202216796-sup-0007-SDataFig4/4B/N of eosinophils in blood.xlsx]

## Sheet: Tabelle1
	Control						Anti-Siglec F
naive	1.48	2.43	1.73	1.11	1.54	2.37	0.43	0.49	0.69	0.68	0.52	0.36
8h	5.76	5.78	6.24	7.53	6.15	5.21	1	0.87	0.65	1	1.05	0.9
24h	3.42	2.16	2.34	3.73	2.3	2.18	0.77	0.41	1.06	0.65	0.88	0.61
