# Supplementary material for: Eosinophil‐derived IL‐4 is necessary to establish the inflammatory structure in innate inflammation
Source: EMBO Mol Med. 2022 Dec 21;15(2):e16796. doi: 10.15252/emmm.202216796 (PMC9906331; doi:10.15252/emmm.202216796)
Supplement: Supplementary file 8 — Source Data for Figure 4 [file EMMM-15-e16796-s013.zip › EMMM202216796-sup-0007-SDataFig4/4C/N of eosinophils in paw.xlsx]

## Sheet: Tabelle1
	Control								Anti-Siglec F
naive	2.59	1.73	1.96	1.2					1.2	1.1	0.9	1
8h	13.67	10.35	12.45	13.78	10.9	9.41	10.18	11.16	1.1	1.14	0.7	1.4	1.3	0.76	0.99	1.13
24h	9.4	11.9	9	10.5	10.7	7.34	9.89	9.16	1.2	1	0.8	0.89	1.15	1.16	0.98	0.97
48h	5.4	7.9	7.8	7.5	8.7	7.14	7.16	6.143	0.91	1.14	0.8	0.89	1.15	1.41	0.56	1.64
