# Supplementary material for: Eosinophil‐derived IL‐4 is necessary to establish the inflammatory structure in innate inflammation
Source: EMBO Mol Med. 2022 Dec 21;15(2):e16796. doi: 10.15252/emmm.202216796 (PMC9906331; doi:10.15252/emmm.202216796)
Supplement: Supplementary file 8 — Source Data for Figure 4 [file EMMM-15-e16796-s013.zip › EMMM202216796-sup-0007-SDataFig4/4D/paw volume .xlsx]

## Sheet: Tabelle1
		Anti-Siglec F										Control
	BL	0	0	0	0	0	0	0	0	0	0	0	0	0	0	0	0	0	0
	2h	0.091	0.063	0.076	0.041	0.046	0.114	0.116	0.084	0.032	0.064	0.049	0.089	0.063	0.034	0.062	0.048	0.05	0.022
	4h	0.138	0.177	0.168	0.151	0.138	0.151	0.15	0.204	0.136	0.138	0.132	0.166	0.129	0.163	0.188	0.158	0.094	0.104
	6h	0.161	0.213	0.186	0.193	0.14	0.128	0.132	0.172	0.214	0.218	0.159	0.185	0.153	0.187	0.178	0.194	0.206	0.124
	8h	0.133	0.192	0.175	0.169	0.118	0.148	0.14	0.174	0.095	0.21	0.099	0.151	0.096	0.126	0.054	0.088	0.096	0.098
	24h	0.098	0.154	0.115	0.108	0.022	0.066	0.081	0.069	0.156	0.126	0.044	0.092	0.067	0.042	0.014	0.01	0.056	0.078
	30h	0.037	0.058	0.015	0.012	0.002	0.008	0.004	0.014	0.022	0.02	0.026	0.012	0.042	0.01	0.012	0.01	0.006	0.006
