# Supplementary material for: Eosinophil‐derived IL‐4 is necessary to establish the inflammatory structure in innate inflammation
Source: EMBO Mol Med. 2022 Dec 21;15(2):e16796. doi: 10.15252/emmm.202216796 (PMC9906331; doi:10.15252/emmm.202216796)
Supplement: Supplementary file 8 — Source Data for Figure 4 [file EMMM-15-e16796-s013.zip › EMMM202216796-sup-0007-SDataFig4/4F/Therman hypersensitivity .xlsx]

## Sheet: Tabelle1
		Control						Anti-Siglec F
	0h	13.7	12.3	10.16	10.4	11.27	11.36	15.03	9.89	12.09	13	12.42	12.99
	2h	3.01	2.57	6.69	4.91	3.9	3.99	3.67	4.92	5.15	3.3	3.31	3.57
	4h	2.81	2.53	2.33	1.61	1.42	2.11	1.84	2.8	3.39	2.31	2.56	2.22
	6h	3.57	2.82	2.4	2.11	4.1	3.37	2.68	5.42	4.25	3.5	4.76	5.28
	8h	2.4	2.93	2.23	4.87	3	3.71	3.44	4.98	3.19	3.225	6.53	2.58
	24h	5.91	6.8	5.85	6.55	4.26	6.17	3.9	2.46	3.96	4.05	3.95	1.76
	26h	6.3	4.23	6.32	5.8	6.71	5.54	5.22	2.95	3.07	4	4.84	2.76
	48h	8.82	7.68	8.34	7.13	8.82	6.38	5.54	6.79	4.63	4.24	6.73	6.37
	50h	8.12	6.35	8.12	9.03	7.7	7.7	5.31	7.22	5.24	7.07	6.62	4.86
	72h	12.06	11.4	10.09	10.8	14.31	10.82	9.8	10.94	11.17	12.16	13.45	11.11
	74h	12.91	10.65	12.49	9.87	11.33	11.45	12.82	11.75	11.89	12.77	10.2	9.67
