# Supplementary material for: Eosinophil‐derived IL‐4 is necessary to establish the inflammatory structure in innate inflammation
Source: EMBO Mol Med. 2022 Dec 21;15(2):e16796. doi: 10.15252/emmm.202216796 (PMC9906331; doi:10.15252/emmm.202216796)
Supplement: Supplementary file 9 — Source Data for Figure 5 [file EMMM-15-e16796-s003.zip]

Archive with 14 entries (7 files):
- EMMM202216796-sup-0008-SDataFig5/5C/
- EMMM202216796-sup-0008-SDataFig5/5C/Eosinophils .xlsx
- EMMM202216796-sup-0008-SDataFig5/5D/
- EMMM202216796-sup-0008-SDataFig5/5D/All Macrophages.xlsx
- EMMM202216796-sup-0008-SDataFig5/5E/
- EMMM202216796-sup-0008-SDataFig5/5E/M2-like.xlsx
- EMMM202216796-sup-0008-SDataFig5/5F/
- EMMM202216796-sup-0008-SDataFig5/5F/M1-like.xlsx
- EMMM202216796-sup-0008-SDataFig5/5G/
- EMMM202216796-sup-0008-SDataFig5/5G/M0-macrophages.xlsx
- EMMM202216796-sup-0008-SDataFig5/5H/
- EMMM202216796-sup-0008-SDataFig5/5H/Efferocytosis.xlsx
- EMMM202216796-sup-0008-SDataFig5/5I/
- EMMM202216796-sup-0008-SDataFig5/5I/Neutrophils.xlsx
