# Supplementary material for: Eosinophil‐derived IL‐4 is necessary to establish the inflammatory structure in innate inflammation
Source: EMBO Mol Med. 2022 Dec 21;15(2):e16796. doi: 10.15252/emmm.202216796 (PMC9906331; doi:10.15252/emmm.202216796)
Supplement: Supplementary file 9 — Source Data for Figure 5 [file EMMM-15-e16796-s003.zip › EMMM202216796-sup-0008-SDataFig5/5C/Eosinophils .xlsx]

## Sheet: Tabelle1
	Control					Anti-Siglec F
8h	5.68	5.57	7.2	8.06	6.5	0	0	0	0	0
24h	5.47	6.55	4.75	2.42	3.1	0	0	0	0	0
48h	3.99	3.27	1.87	4.34	2.78	0	0	0	0	0
