# Supplementary material for: Eosinophil‐derived IL‐4 is necessary to establish the inflammatory structure in innate inflammation
Source: EMBO Mol Med. 2022 Dec 21;15(2):e16796. doi: 10.15252/emmm.202216796 (PMC9906331; doi:10.15252/emmm.202216796)
Supplement: Supplementary file 9 — Source Data for Figure 5 [file EMMM-15-e16796-s003.zip › EMMM202216796-sup-0008-SDataFig5/5I/Neutrophils.xlsx]

## Sheet: Tabelle1
	Control					Anti-Siglec F
	7.14	3.08	5.34	6.28	6.54	16.94	31.17	20.78	29.97	23.49
