# Supplementary material for: Eosinophil‐derived IL‐4 is necessary to establish the inflammatory structure in innate inflammation
Source: EMBO Mol Med. 2022 Dec 21;15(2):e16796. doi: 10.15252/emmm.202216796 (PMC9906331; doi:10.15252/emmm.202216796)
Supplement: Supplementary file 10 — Source Data for Figure 6 [file EMMM-15-e16796-s008.zip]

Archive with 12 entries (6 files):
- EMMM202216796-sup-0009-SDataFig6/6A/
- EMMM202216796-sup-0009-SDataFig6/6A/IL4-levels.xlsx
- EMMM202216796-sup-0009-SDataFig6/6B/
- EMMM202216796-sup-0009-SDataFig6/6B/Eosinophils quantification.xlsx
- EMMM202216796-sup-0009-SDataFig6/6C/
- EMMM202216796-sup-0009-SDataFig6/6C/Monocyte-derived macrophages.xlsx
- EMMM202216796-sup-0009-SDataFig6/6D/
- EMMM202216796-sup-0009-SDataFig6/6D/M2-like.xlsx
- EMMM202216796-sup-0009-SDataFig6/6E/
- EMMM202216796-sup-0009-SDataFig6/6E/M1-like.xlsx
- EMMM202216796-sup-0009-SDataFig6/6F/
- EMMM202216796-sup-0009-SDataFig6/6F/M0-macrophages.xlsx
