# Supplementary material for: Eosinophil‐derived IL‐4 is necessary to establish the inflammatory structure in innate inflammation
Source: EMBO Mol Med. 2022 Dec 21;15(2):e16796. doi: 10.15252/emmm.202216796 (PMC9906331; doi:10.15252/emmm.202216796)
Supplement: Supplementary file 10 — Source Data for Figure 6 [file EMMM-15-e16796-s008.zip › EMMM202216796-sup-0009-SDataFig6/6B/Eosinophils quantification.xlsx]

## Sheet: Tabelle1
	Control								IL4								Anti-Siglec F								Anti-Siglec F + IL4
	10.4	10.3	9	9.2	8.1	8.14	10.29	11	9.4	8.45	10.6	11.3	10.8	12	11.8	8.36	1.2	1.14	0.8	0.89	1.15	1.16	0.98	0.97	0.65	0.92	1.21	1.17	0.77	1.3	1.4	1.2
