# Supplementary material for: Eosinophil‐derived IL‐4 is necessary to establish the inflammatory structure in innate inflammation
Source: EMBO Mol Med. 2022 Dec 21;15(2):e16796. doi: 10.15252/emmm.202216796 (PMC9906331; doi:10.15252/emmm.202216796)
Supplement: Supplementary file 10 — Source Data for Figure 6 [file EMMM-15-e16796-s008.zip › EMMM202216796-sup-0009-SDataFig6/6C/Monocyte-derived macrophages.xlsx]

## Sheet: Tabelle1
	Control								IL4								Anti-Siglec F								Anti-Siglec F + IL4
Ly6C-	13.9	16.6	14	10.3	17.8	21.54	24.6	20.3	19.4	14.8	5.9	17.1	17.9	12.1	21.1	15.6	18.2	19.3	11.1	8.5	19.5	15.8	9.3	7.6	12.6	10.7	20.2	5.5	17	7	12.9	5.7
Ly6C+	45.5	41.4	32.6	34	27.4	37.4	40	35	45.6	32.2	47.1	32.9	38.1	42.9	32.9	45.4	45	47.6	52.7	41.4	40.9	32	33	44.7	47.4	43.3	32.8	54.5	43	53	43.1	34.3
