# Supplementary material for: Eosinophil‐derived IL‐4 is necessary to establish the inflammatory structure in innate inflammation
Source: EMBO Mol Med. 2022 Dec 21;15(2):e16796. doi: 10.15252/emmm.202216796 (PMC9906331; doi:10.15252/emmm.202216796)
Supplement: Supplementary file 10 — Source Data for Figure 6 [file EMMM-15-e16796-s008.zip › EMMM202216796-sup-0009-SDataFig6/6E/M1-like.xlsx]

## Sheet: Tabelle1
	Control								IL4								Anti-Siglec F								Anti-Siglec F + IL4
	57.45	62.57	44.3	48.72	53	61.21	44.27	54.43	24.3	21	19.9	20.66	17.63	17.84	19.81	30.7	45.06	37.22	50.39	45.67	58.9	63.46	49.35	49.3	29.45	28.6	37.4	21.13	29.58	33	26.59	27.81
