# Supplementary material for: Eosinophil‐derived IL‐4 is necessary to establish the inflammatory structure in innate inflammation
Source: EMBO Mol Med. 2022 Dec 21;15(2):e16796. doi: 10.15252/emmm.202216796 (PMC9906331; doi:10.15252/emmm.202216796)
Supplement: Supplementary file 11 — Source Data for Figure 7 [file EMMM-15-e16796-s001.zip]

Archive with 16 entries (11 files):
- EMMM202216796-sup-0010-SDataFig7/7A/
- EMMM202216796-sup-0010-SDataFig7/7A/CCL-11.xlsx
- EMMM202216796-sup-0010-SDataFig7/7A/CCL-2.xlsx
- EMMM202216796-sup-0010-SDataFig7/7A/CCL-3.xlsx
- EMMM202216796-sup-0010-SDataFig7/7A/CCL-4.xlsx
- EMMM202216796-sup-0010-SDataFig7/7A/CCL-5.xlsx
- EMMM202216796-sup-0010-SDataFig7/7A/CXCL1.xlsx
- EMMM202216796-sup-0010-SDataFig7/7A/TNFa.xlsx
- EMMM202216796-sup-0010-SDataFig7/7B/
- EMMM202216796-sup-0010-SDataFig7/7B/Neutrophils count paw.xlsx
- EMMM202216796-sup-0010-SDataFig7/7C/
- EMMM202216796-sup-0010-SDataFig7/7C/Neutrophils count blood.xlsx
- EMMM202216796-sup-0010-SDataFig7/7D/
- EMMM202216796-sup-0010-SDataFig7/7D/Efferocytosis quantification.xlsx
- EMMM202216796-sup-0010-SDataFig7/7E/
- EMMM202216796-sup-0010-SDataFig7/7E/Ly6G quantification.xlsx
