# Supplementary material for: Eosinophil‐derived IL‐4 is necessary to establish the inflammatory structure in innate inflammation
Source: EMBO Mol Med. 2022 Dec 21;15(2):e16796. doi: 10.15252/emmm.202216796 (PMC9906331; doi:10.15252/emmm.202216796)
Supplement: Supplementary file 11 — Source Data for Figure 7 [file EMMM-15-e16796-s001.zip › EMMM202216796-sup-0010-SDataFig7/7A/CCL-11.xlsx]

## Sheet: Tabelle1
	Control						Anti-Siglec F
naive	5.35	8.83	9.78	3.73	8.08	1.63	4.76	7.92	3.02	4.13	6.57	7.7
8h	61.88	52.55	46.13	62.5	66.16	42.31	82	99	106.14	79.71	97.24	81.21
24h	23.3	42.7	25.35	33.17	45.32	38	86.52	75.12	53.79	69.84	86.41	72.86
