# Supplementary material for: Eosinophil‐derived IL‐4 is necessary to establish the inflammatory structure in innate inflammation
Source: EMBO Mol Med. 2022 Dec 21;15(2):e16796. doi: 10.15252/emmm.202216796 (PMC9906331; doi:10.15252/emmm.202216796)
Supplement: Supplementary file 11 — Source Data for Figure 7 [file EMMM-15-e16796-s001.zip › EMMM202216796-sup-0010-SDataFig7/7B/Neutrophils count paw.xlsx]

## Sheet: Tabelle1
	Control								IL-4								Anti-Siglec F								Anti-Siglec F + IL-4
	31.95	30.59	21.95	30.78	36.5	19.16	24.16	30.16	35.12	29.2	24.19	23.73	24.6	38.32	33.66	26.7	51.7	50.2	40	53.7	56.8	48.16	57.16	39.16	30.35	30.5	31.73	40.8	34.8	34	40.58	37.31
