# Supplementary material for: Eosinophil‐derived IL‐4 is necessary to establish the inflammatory structure in innate inflammation
Source: EMBO Mol Med. 2022 Dec 21;15(2):e16796. doi: 10.15252/emmm.202216796 (PMC9906331; doi:10.15252/emmm.202216796)
Supplement: Supplementary file 11 — Source Data for Figure 7 [file EMMM-15-e16796-s001.zip › EMMM202216796-sup-0010-SDataFig7/7C/Neutrophils count blood.xlsx]

## Sheet: Tabelle1
	Control								IL-4								Anti-Siglec F								Anti-Siglec F + IL-4
	7.12	9.01	6.78	9.57	9.49	11.17			10.47	12.8	13.76	8.79	14.1	7.58			11.6	16.25	14.35	12.69	17.9	16.31			7.92	8.25	7.22	13.9	9.76	12.9
