# Supplementary material for: Eosinophil‐derived IL‐4 is necessary to establish the inflammatory structure in innate inflammation
Source: EMBO Mol Med. 2022 Dec 21;15(2):e16796. doi: 10.15252/emmm.202216796 (PMC9906331; doi:10.15252/emmm.202216796)
Supplement: Supplementary file 11 — Source Data for Figure 7 [file EMMM-15-e16796-s001.zip › EMMM202216796-sup-0010-SDataFig7/7D/Efferocytosis quantification.xlsx]

## Sheet: Tabelle1
	Control								IL-4								Anti-Siglec F								Anti-Siglec F + IL-4
	51.53	45.9	47.2	44	48.81	53.37	45.98	52.74	60	50.24	63.6	55.13	69.8	54.38	56.48	60.4	32	36	29.22	35.65	43.67	38.91	32.6	39.6	49	43.78	56.7	65.43	48.65	44.22
