# Supplementary material for: Eosinophil‐derived IL‐4 is necessary to establish the inflammatory structure in innate inflammation
Source: EMBO Mol Med. 2022 Dec 21;15(2):e16796. doi: 10.15252/emmm.202216796 (PMC9906331; doi:10.15252/emmm.202216796)
Supplement: Supplementary file 11 — Source Data for Figure 7 [file EMMM-15-e16796-s001.zip › EMMM202216796-sup-0010-SDataFig7/7E/Ly6G quantification.xlsx]

## Sheet: Tabelle1
		Control					Anti-Siglec F
	Alive	31.95	30.59	21.95	30.78	36.5	41.73	40.25	30	33.77	46.8
	Dead	69.73	54	69.2	59.74	45.53	43.3	59.61	59.29	52.6	61.98
