# Supplementary material for: Eosinophil‐derived IL‐4 is necessary to establish the inflammatory structure in innate inflammation
Source: EMBO Mol Med. 2022 Dec 21;15(2):e16796. doi: 10.15252/emmm.202216796 (PMC9906331; doi:10.15252/emmm.202216796)
Supplement: Supplementary file 12 — Source Data for Figure 8 [file EMMM-15-e16796-s005.zip]

Archive with 2 entries (1 files):
- EMMM202216796-sup-0011-SDataFig8/8C/
- EMMM202216796-sup-0011-SDataFig8/8C/Thermal hypersensitivity.xlsx
