# Supplementary material for: Eosinophil‐derived IL‐4 is necessary to establish the inflammatory structure in innate inflammation
Source: EMBO Mol Med. 2022 Dec 21;15(2):e16796. doi: 10.15252/emmm.202216796 (PMC9906331; doi:10.15252/emmm.202216796)
Supplement: Supplementary file 12 — Source Data for Figure 8 [file EMMM-15-e16796-s005.zip › EMMM202216796-sup-0011-SDataFig8/8C/Thermal hypersensitivity.xlsx]

## Sheet: Tabelle1
		Control						IL4						Anti-Siglec F						Anti-Siglec F + IL4
	0h	13.7	12.3	10.16	10.4	11.27	11.36	11.65	14.83	12.79	11.93	11.93	13.11	15.03	9.89	12.09	13	12.42	12.99	11.96	10.88	12.58	11.26	9.95	11.67
	2h	3.01	2.57	6.69	4.91	3.9	3.99	3.5	4.09	3.88	4.22	3.98	3.48	3.67	4.92	5.15	3.3	3.31	3.57	4.91	4.22	3.51	4.15	2.91	5.95
	4h	2.81	2.53	2.33	1.61	1.42	2.11	1.95	3.05	2.69	3.19	2.26	2.84	1.84	2.8	3.39	2.31	2.56	2.22	2.21	2.55	2.45	3.84	2.51	1.76
	6h	3.57	2.82	2.4	2.11	4.1	3.37	2.35	6.75	4.33	3.9	2.14	2.71	2.68	5.42	4.25	3.5	4.76	5.28	3.95	3.05	2.8	2.46	2.02	2.74
	8h	2.4	2.93	2.23	4.87	3	3.71	4.14	5.75	3.36	4.39	5.86	2.67	3.44	4.98	3.19	3.225	6.53	2.58	2.79	4.65	3.8	2	2.45	3.38
	24h	5.91	6.8	5.85	6.55	4.26	6.17	7.91	7.06	8.9	6.91	7.8	8.8	3.9	2.46	3.96	4.05	3.95	1.76	6.27	8.2	5.48	7.55	6.8	7.04
	26h	6.3	4.23	6.32	5.8	6.71	5.54	8.45	8.05	7.94	6.99	7.53	10.03	5.22	2.95	3.07	4	4.84	2.76	6.9	7.57	6.26	5.27	8.21	6.6
	48h	8.82	7.68	8.34	7.13	8.82	6.38	10.89	9.32	11.71	9.61	8.79	10.79	5.54	6.79	4.63	4.24	6.73	6.37	10.67	7.42	10.11	8.78	8.57	9.05
	50h	8.12	7.35	8.12	9.03	7.7	7.7	9.22	12.59	10.72	10.26	8.72	10.76	5.31	5.12	5.24	7.07	6.62	4.86	10.84	8.15	10.89	8.05	8.58	10.41
	72h	12.06	11.4	10.09	10.8	14.31	10.82	12.1	12	10.05	9.92	13.19	9.3	9.8	10.94	11.17	12.16	13.45	11.11	12.91	12.1	10.62	11.35	10.35	11.42
	74h	12.91	10.65	12.49	9.87	11.33	11.45	11.8	14.8	12.59	9.68	9.15	12.58	12.82	11.75	11.89	12.77	10.2	9.67	11.7	12.51	13.99	10.03	12.53	10.4
